# Supplementary material for: Effects of Human Recombinant Growth Hormone (rhGH) Treatment on Plasma Extracellular Vesicles in GH-Deficient Children: A Preliminary Report
Source: J Clin Med. 2026 Mar 26;15(7):2528. doi: 10.3390/jcm15072528 (PMC13073619; doi:10.3390/jcm15072528)
Supplement: Supplementary file 1 [file jcm-15-02528-s001.zip]

Archive with 1 entries (1 files):
- jcm-4181171-supplementary.xlsx
