# Supplementary material for: Effects of Human Recombinant Growth Hormone (rhGH) Treatment on Plasma Extracellular Vesicles in GH-Deficient Children: A Preliminary Report
Source: J Clin Med. 2026 Mar 26;15(7):2528. doi: 10.3390/jcm15072528 (PMC13073619; doi:10.3390/jcm15072528)
Supplement: Supplementary file 1 [file jcm-15-02528-s001.zip › jcm-4181171-supplementary.xlsx]

## Sheet: Fig. S1
FIGURE S1 - Association between EV concentrations means and rhGH treatment.
Panel A - EV concentrations means for each size by treatmeant: baseline (black solid line) and 6 months after rhGH treatment (grey dashed line).
EV concentrations were calculated as marginal geometric means from linear regression models for paired data, adjusted for IGF-1.
Panel B - p-values and False Discovery Rate adjusted p-values of the comparisons of each size EV means for the entire 30–700 nm size range.
The black and grey areas represent the p-values and the FDR-adjusted p-values of each comparison, respectively.

## Sheet: Fig. S2
Figure S2. Spaghetti plots showing individual trajectories of total and tissue-derived EVs from baseline (T0) to 6 months of rhGH treatment (T6).
Each line represents a single participant. Total EVs and tissue-specific EV subpopulations (CD14+, CD62E+, SCG+, CD42A+, and FABP+) are shown, highlighting inter-individual variability in vesiculogenic responses to rhGH therapy.

## Sheet: Tab. S1
TABLE S1 - Effect modification of height velocity (cm/year) on the changes in EVs between the two times: T6 (6 months of rhGH treatment) vs. T0 (baseline).
		Baseline				Follow-up after 6 months of rhGH Treatment				Fold change	95% CI		P-value		P-value of interaction term: time * Height velocity (cm/year)
		Geometric mean	95% CI			Geometric mean	95% CI
Total Evs	Height velocity: 2 cm/year	5.79289e+09	3.59187e+09	9.34266e+09		5.7182e+09	4.18927e+09	7.80512e+09		0.987106	1.16632	0.835428	0.95334		0.6115
	Height velocity: 3 cm/year	5.95874e+09	4.24982e+09	8.35484e+09		6.13358e+09	4.88029e+09	7.70872e+09		1.02934	1.14835	0.922665	0.864316
	Height velocity: 4 cm/year	6.12933e+09	4.58804e+09	8.1884e+09		6.57914e+09	5.4397e+09	7.95726e+09		1.07339	1.18563	0.971772	0.629389
	Height velocity: 5 cm/year	6.30481e+09	4.35386e+09	9.12998e+09		7.05707e+09	5.65967e+09	8.79948e+09		1.11931	1.29992	0.963801	0.500304
CD62E+	Height velocity: 2 cm/year	39575.1	18147.2	86304.6		77567.3	60156	100018		1.96	3.31489	1.1589	0.0661016		0.0676
	Height velocity: 3 cm/year	41769.9	24242.3	71970.1		61653.2	51156.4	74303.8		1.47602	2.11021	1.03243	0.123116
	Height velocity: 4 cm/year	44086.4	27777.5	69970.6		49004	41954.4	57238.3		1.11155	1.51037	0.818034	0.602822
	Height velocity: 5 cm/year	46531.3	25539.3	84777.7		38950.1	32518.9	46653.2		0.837072	1.27329	0.5503	0.487452
CD14+	Height velocity: 2 cm/year	26807.2	17738.9	40511.4		42960	26264.7	70267.9		1.60256	1.48063	1.73452	0.10065		0.7415
	Height velocity: 3 cm/year	25820	19009.1	35071.2		40264.6	28069	57759.2		1.55944	1.47661	1.64692	0.0608776
	Height velocity: 4 cm/year	24869.1	18974.8	32594.5		37738.4	27946.3	50961.5		1.51748	1.47281	1.5635	0.0461852
	Height velocity: 5 cm/year	23953.3	17256.3	33249.4		35370.6	24930.4	50183		1.47665	1.44471	1.50929	0.0672784
SCG+	Height velocity: 2 cm/year	116921	49429.1	276570		132193	48415.2	360939		1.13061	0.979487	1.30505	0.850761		0.7118
	Height velocity: 3 cm/year	107466	56529.9	204298		131986	62831.7	277255		1.22817	1.11148	1.35711	0.688987
	Height velocity: 4 cm/year	98775.5	55894.8	174553		131780	71140.3	244110		1.33414	1.27275	1.39849	0.520049
	Height velocity: 5 cm/year	90787.7	45717.3	180290		131575	65044.2	266156		1.44926	1.42275	1.47626	0.447414
CD42a+	Height velocity: 2 cm/year	70126.5	34760.2	141476		101494	48504.5	212374		1.4473	1.3954	1.50113	0.44927		0.6784
	Height velocity: 3 cm/year	72117.7	42702.5	121795		98041.1	56355.8	170560		1.35946	1.31973	1.40038	0.433814
	Height velocity: 4 cm/year	74165.5	46620.9	117984		94705.5	59916.2	149695		1.27695	1.28518	1.26877	0.472518
	Height velocity: 5 cm/year	76271.4	43583.5	133475		91483.4	55271.4	151420		1.19944	1.26817	1.13444	0.604666
FABP+	Height velocity: 2 cm/year	51522.5	33210.9	79930.8		147720	90622.2	240793		2.86709	2.72869	3.01252	0.00631203		0.1767
	Height velocity: 3 cm/year	54679.7	39082.4	76501.9		136234	93939.4	197572		2.49149	2.40363	2.58257	0.00415903
	Height velocity: 4 cm/year	58030.4	43112.4	78110.5		125642	91262.4	172972		2.1651	2.11685	2.21445	0.00560635
	Height velocity: 5 cm/year	61586.4	43653.6	86886		115873	80710.9	166353		1.88146	1.8489	1.91461	0.021544
We applied linear mixed-effects regression models for paired data with the interaction term rhGH treatment × height velocity (cm/year) measured at baseline.
Models were adjusted for IGF-1. For FABP+, models were additionally adjusted for osteocalcin. Geometric LS-means are shown, representing the estimated marginal means on the original scale after log-transformation, adjusted for covariates.

## Sheet: Tab. S2
TABLE S2 - Effect modification of height velocity SDS on the changes in EVs between the two times: T6 (6 months of rhGH treatment) vs. T0 (baseline).
		Baseline				Follow-up after 6 months of rhGH Treatment				Fold change	95% CI		P-value		P-value of interaction term: time * Height velocity (SDS)
		Geometric mean	95% CI			Geometric mean	95% CI
Total Evs	Height velocity: -4 SDS	5.7916e+09	3.81219e+09	8.79879e+09		5.69603e+09	3.88232e+09	8.35704e+09		0.983498	1.0184	0.949794	0.946171		0.821
	Height velocity: -3 SDS	6.17913e+09	4.55601e+09	8.38052e+09		6.22338e+09	4.8851e+09	7.92829e+09		1.00716	1.07223	0.946038	0.968331
	Height velocity: -2 SDS	6.5926e+09	4.60194e+09	9.44434e+09		6.79956e+09	5.52078e+09	8.37455e+09		1.03139	1.19966	0.886726	0.847401
	Height velocity: -1 SDS	7.03373e+09	4.12777e+09	1.19855e+10		7.42909e+09	5.41e+09	1.02017e+10		1.05621	1.31063	0.851175	0.789035
CD62E+	Height velocity: -4 SDS	34512.3	18075.5	65895.6		85849.6	59174.5	124549		2.48751	3.27374	1.8901	0.0110313		0.0235
	Height velocity: -3 SDS	37828.4	23962.1	59719		61689	48766.4	78036		1.63076	2.03515	1.30672	0.0433178
	Height velocity: -2 SDS	41463.3	24119.7	71278		44327.9	36224.2	54244.5		1.06909	1.50185	0.761027	0.771025
	Height velocity: -1 SDS	45447.4	20002.8	103259		31852.8	23425.3	43312.2		0.700872	1.1711	0.419453	0.29327
CD14+	Height velocity: -4 SDS	25414.8	17479.4	36952.5		41809	23676.2	73829.2		1.64507	1.35452	1.99795	0.147463		0.7646
	Height velocity: -3 SDS	24733.6	18316.4	33399.1		39262.4	27369.3	56323.5		1.58741	1.49425	1.68638	0.0758713
	Height velocity: -2 SDS	24070.8	16983.6	34115.5		36870.9	26904.5	50529.2		1.53177	1.58415	1.48112	0.0475473
	Height velocity: -1 SDS	23425.7	14433.7	38019.4		34625.1	21429.5	55946.1		1.47808	1.48468	1.47151	0.0967341
SCG+	Height velocity: -4 SDS	88857	41494.6	190279		158189	49502.2	505507		1.78026	1.19298	2.65666	0.439781		0.6023
	Height velocity: -3 SDS	93672.8	50560.4	173547		142293	68354.1	296213		1.51905	1.35193	1.70682	0.443892
	Height velocity: -2 SDS	98749.6	48306.4	201867		127995	68709.1	238436		1.29616	1.42236	1.18115	0.582952
	Height velocity: -1 SDS	104101	38808.1	279249		115133	44681.3	296672		1.10597	1.15134	1.06239	0.861626
CD42a+	Height velocity: -4 SDS	57110.2	33077.7	98603.5		108846	46715.7	253606		1.90589	1.4123	2.57198	0.23083		0.2281
	Height velocity: -3 SDS	67991.3	43410.4	106491		101132	59577.3	171669		1.48742	1.37242	1.61205	0.311538
	Height velocity: -2 SDS	80945.5	48159.3	136052		93964.2	61623.5	143278		1.16083	1.27958	1.05311	0.635075
	Height velocity: -1 SDS	96367.9	47395.4	195942		87304.8	46005	165680		0.905953	0.970662	0.845558	0.779733
FABP+	Height velocity: -4 SDS	47128.4	33414.4	66471		137721	78040	243043		2.92225	2.33552	3.65638	0.00815982		0.1028
	Height velocity: -3 SDS	55105.1	40979.9	74099.1		129885	89654.3	188169		2.35704	2.18776	2.53942	0.00605399
	Height velocity: -2 SDS	64431.9	46302.9	89658.8		122495	88638.8	169284		1.90116	1.91432	1.88809	0.0118318
	Height velocity: -1 SDS	75337.2	49099.9	115595		115526	71882.1	185668		1.53345	1.464	1.6062	0.100873
We applied linear mixed-effects regression models for paired data with the interaction term rhGH treatment × height velocity SDS measured at baseline.
Models were adjusted for IGF-1. For FABP+, models were additionally adjusted for osteocalcin. Geometric LS-means are shown, representing the estimated marginal means on the original scale after log-transformation, adjusted for covariates.

## Sheet: Tab. S3
TABLE S3 - Effect modification of GH peak to clonidine on the changes in EVs between the two times: T6 (6 months of rhGH treatment) vs. T0 (baseline).
		Baseline				Follow-up after 6 months of rhGH Treatment				Fold change	95% CI		P-value		P-value of interaction term: time * GH peak to clonidine
		Geometric mean	95% CI			Geometric mean	95% CI
Total Evs	GH peak to clonidine: 1 mcg/l	8.24089e+09	3.99919e+09	1.69815e+10		5.2422e+09	2.90319e+09	9.46566e+09		0.63612	0.725945	0.55741	0.136648		0.0872
	GH peak to clonidine: 3 mcg/l	7.16873e+09	4.75041e+09	1.08182e+10		5.75437e+09	4.07313e+09	8.12956e+09		0.802704	0.857427	0.751473	0.256137
	GH peak to clonidine: 5 mcg/l	6.23606e+09	4.59672e+09	8.46005e+09		6.31658e+09	5.03465e+09	7.92492e+09		1.01291	1.09527	0.936746	0.924141
	GH peak to clonidine: 7 mcg/l	5.42474e+09	3.15928e+09	9.31471e+09		6.93372e+09	4.71017e+09	1.02069e+10		1.27817	1.4909	1.09579	0.188362
CD62E+	GH peak to clonidine: 1 mcg/l	42475.8	12811.5	140826		70070.3	27163.9	180749		1.64965	2.12027	1.28349	0.466265		0.5504
	GH peak to clonidine: 3 mcg/l	43002	21686.5	85268.4		58670.7	33163.5	103797		1.36437	1.52922	1.21729	0.465937
	GH peak to clonidine: 5 mcg/l	43534.7	26074.4	72687.1		49125.8	34619	69711.3		1.12843	1.3277	0.959061	0.691651
	GH peak to clonidine: 7 mcg/l	44074	17910.7	108456		41133.6	24034.5	70397.8		0.933285	1.34191	0.649092	0.878745
CD14+	GH peak to clonidine: 1 mcg/l	31414.4	17691.6	55781.4		36333.3	15621	84508.9		1.15658	0.882959	1.515	0.708045		0.4297
	GH peak to clonidine: 3 mcg/l	28118.7	19917.1	39697.6		36680.3	22215.2	60564.3		1.30448	1.11538	1.52564	0.332675
	GH peak to clonidine: 5 mcg/l	25168.8	18910.9	33497.5		37030.7	26961.1	50861.2		1.47129	1.42569	1.51836	0.0696554
	GH peak to clonidine: 7 mcg/l	22528.3	14215.6	35702.2		37384.4	22402.1	62386.8		1.65944	1.57588	1.74742	0.0452378
SCG+	GH peak to clonidine: 1 mcg/l	76948.8	22357.1	264842		123669	24162.2	632973		1.60716	1.08074	2.39	0.619431		0.7616
	GH peak to clonidine: 3 mcg/l	89666.3	42920.9	187323		127277	47707.4	339557		1.41945	1.11152	1.81268	0.575484
	GH peak to clonidine: 5 mcg/l	104486	57126.8	191106		130990	71567.5	239750		1.25366	1.25278	1.25454	0.616928
	GH peak to clonidine: 7 mcg/l	121754	45616.5	324973		134811	52962.4	343150		1.10724	1.16104	1.05594	0.863614
CD42a+	GH peak to clonidine: 1 mcg/l	62446.8	23377.5	166810		122519	34652.2	433186		1.96197	1.48229	2.59688	0.383986		0.5428
	GH peak to clonidine: 3 mcg/l	66992.5	36802.6	121948		108934	50171.2	236524		1.62607	1.36325	1.93955	0.350272
	GH peak to clonidine: 5 mcg/l	71869.2	43425.4	118944		96856.2	61528.3	152468		1.34767	1.41687	1.28185	0.424541
	GH peak to clonidine: 7 mcg/l	77100.8	34566.7	171973		86117.2	45576.9	162718		1.11694	1.31852	0.946184	0.801363
FABP+	GH peak to clonidine: 1 mcg/l	42704.7	24523.8	74364.2		92210.1	42717.1	199047		2.15925	1.74186	2.67665	0.114653		0.8862
	GH peak to clonidine: 3 mcg/l	51463.4	36450.6	72659.2		108130	67500.7	173215		2.10111	1.85184	2.38393	0.0302731
	GH peak to clonidine: 5 mcg/l	62018.4	46217.8	83220.7		126799	94014.9	171014		2.04453	2.03417	2.05495	0.00813856
	GH peak to clonidine: 7 mcg/l	74738.2	47615.1	117311		148690	95518.8	231460		1.98948	2.00606	1.97304	0.0401694
We applied linear mixed-effects regression models for paired data with the interaction term rhGH treatment × GH peak to clonidine measured at baseline.
Models were adjusted for IGF-1. For FABP+, models were additionally adjusted for osteocalcin. Geometric LS-means are shown, representing the estimated marginal means on the original scale after log-transformation, adjusted for covariates.

## Sheet: Tab. S4
TABLE S4 - Effect modification of GH peak to arginine on the changes in EVs between the two times: T6 (6 months of rhGH treatment) vs. T0 (baseline).
		Baseline				Follow-up after 6 months of rhGH Treatment				Fold change	95% CI		P-value		P-value of interaction term: time * GH peak to arginine
		Geometric mean	95% CI			Geometric mean	95% CI
Total Evs	GH peak to arginine: 1 mcg/l	8.02877e+09	4.72146e+09	1.36528e+10		8.74773e+09	5.8382e+09	1.31072e+10		1.08955	1.23653	0.960039	0.789465		0.650408
	GH peak to arginine: 3 mcg/l	6.54318e+09	4.78942e+09	8.93913e+09		7.65184e+09	5.94854e+09	9.84288e+09		1.16944	1.24202	1.1011	0.44838
	GH peak to arginine: 5 mcg/l	5.33248e+09	4.09908e+09	6.93699e+09		6.69325e+09	5.51942e+09	8.11672e+09		1.25519	1.3465	1.17006	0.192874
	GH peak to arginine: 7 mcg/l	4.34579e+09	2.78849e+09	6.77282e+09		5.85474e+09	4.37475e+09	7.83542e+09		1.34722	1.56886	1.15689	0.255481
CD62E+	GH peak to arginine: 1 mcg/l	64846.1	23116.4	181907		49429.4	22382.8	109158		0.762257	0.968264	0.60008	0.643469		0.4553
	GH peak to arginine: 3 mcg/l	52218.6	28574.6	95426.9		49251.2	30178.8	80377.1		0.943173	1.05614	0.84229	0.875014
	GH peak to arginine: 5 mcg/l	42050.1	25329.4	69808.6		49073.6	33653	71560.3		1.16703	1.32862	1.02509	0.613582
	GH peak to arginine: 7 mcg/l	33861.6	14313.1	80109.1		48896.7	27417.7	87202.4		1.44402	1.91557	1.08854	0.42429
CD14+	GH peak to arginine: 1 mcg/l	35688.1	22269	57193.6		36452.9	17662.3	75234.7		1.02143	0.793134	1.31544	0.946426		0.1891
	GH peak to arginine: 3 mcg/l	29861.7	22151.5	40255.5		36177	23376.4	55987.1		1.21149	1.05529	1.39079	0.409166
	GH peak to arginine: 5 mcg/l	24986.5	19218.2	32486.1		35903.2	25474.5	50601.2		1.4369	1.32554	1.55763	0.0741896
	GH peak to arginine: 7 mcg/l	20907.2	14016	31186.6		35631.4	20469	62025.4		1.70427	1.4604	1.98885	0.0338986
SCG+	GH peak to arginine: 1 mcg/l	124680	40692.9	382009		135071	36357.9	501791		1.08334	0.893471	1.31356	0.922301		0.7439
	GH peak to arginine: 3 mcg/l	109053	54773.6	217121		133428	59311	300164		1.22352	1.08284	1.38247	0.713423
	GH peak to arginine: 5 mcg/l	95384.5	52530	173200		131805	70566.8	246188		1.38183	1.34336	1.42141	0.474983
	GH peak to arginine: 7 mcg/l	83429.3	32469.6	214368		130203	49860.4	340003		1.56063	1.5356	1.58607	0.475263
CD42a+	GH peak to arginine: 1 mcg/l	80879.5	36813.2	177694		158824	56270.6	448282		1.96371	1.52854	2.52278	0.336598		0.8604
	GH peak to arginine: 3 mcg/l	69506.5	42552.5	113534		129095	69229.9	240728		1.85731	1.62693	2.12032	0.18093
	GH peak to arginine: 5 mcg/l	59732.8	38960.1	91581.1		104931	64224.7	171438		1.75667	1.64847	1.87198	0.142478
	GH peak to arginine: 7 mcg/l	51333.4	26387	99864.4		85290	38191.8	190470		1.66149	1.44737	1.90729	0.348777
FABP+	GH peak to arginine: 1 mcg/l	65481.4	35832.1	119664		82347	37304.1	181777		1.25756	1.04108	1.51906	0.598884		0.2137
	GH peak to arginine: 3 mcg/l	64453.5	43542.5	95407		100297	60995.8	164920		1.55611	1.40084	1.72859	0.180266
	GH peak to arginine: 5 mcg/l	63441.8	44472.3	90502.7		122159	86654.1	172211		1.92553	1.9485	1.90283	0.0204746
	GH peak to arginine: 7 mcg/l	62445.9	36875	105749		148787	91533.7	241850		2.38265	2.48227	2.28702	0.0160104
We applied linear mixed-effects regression models for paired data with the interaction term rhGH treatment × GH peak to arginine measured at baseline.
Models were adjusted for IGF-1. For FABP+, models were additionally adjusted for osteocalcin. Geometric LS-means are shown, representing the estimated marginal means on the original scale after log-transformation, adjusted for covariates.

## Sheet: Tab. S5
TABLE S5 - Effect modification of height (SDS) on the changes in EVs between the two times: T6 (6 months of rhGH treatment) vs. T0 (baseline).
		Baseline				Follow-up after 6 months of rhGH Treatment				Fold change	95% CI		P-value		P-value of interaction term: time * height (SDS)
		Geometric mean	95% CI			Geometric mean	95% CI
Total Evs	Height: -3 SDS	5.98534e+09	3.40643e+09	1.05167e+10		6.14756e+09	4.26496e+09	8.86117e+09		1.0271	1.25203	0.842584	0.91292		0.7125
	Height: -2.5 SDS	5.99112e+09	4.48661e+09	8.00015e+09		6.65487e+09	5.40844e+09	8.18856e+09		1.11079	1.20546	1.02355	0.505029
	Height: -2 SDS	5.99691e+09	3.27489e+09	1.09814e+10		7.20405e+09	4.90681e+09	1.05768e+10		1.20129	1.49831	0.963151	0.516551
CD62E+	Height: -3 SDS	55305.5	21637.4	141362		45826.7	23896.4	87883.3		0.82861	1.1044	0.62169	0.699603		0.4882
	Height: -2.5 SDS	44451.4	27351.3	72242.5		49603.9	34134.9	72083.1		1.11591	1.24802	0.997793	0.71388
	Height: -2 SDS	35727.4	13000.6	98184		53692.4	27090.5	106416		1.50283	2.08379	1.08385	0.462533
CD14+	Height: -3 SDS	29646.8	18976.8	46316		51735	32557.1	82209.9		1.74505	1.71562	1.77498	0.0393539		0.4886
	Height: -2.5 SDS	24848	19341.7	31921.7		37754.6	29033.5	49095.3		1.51942	1.50108	1.53799	0.0317518
	Height: -2 SDS	20825.9	12625	34354		27552.1	16939.1	44814.3		1.32297	1.34172	1.30449	0.337783
SGC+	Height: -3 SDS	116776	44031.9	309699		109151	37322.2	319219		0.934703	0.847617	1.03074	0.915626		0.4958
	Height: -2.5 SDS	98409.7	56103.9	172617		134007	72361.9	248168		1.36173	1.28978	1.43768	0.485855
	Height: -2 SDS	82931.9	27374	251250		164524	53282.1	508013		1.98384	1.94645	2.02195	0.372755
CD42a+	Height: -3 SDS	82597.6	36547.2	186672		129858	31484.8	535596		1.57218	0.861483	2.86918	0.493811		0.8917
	Height: -2.5 SDS	64201.3	36935.5	111595		108084	51167	228314		1.68352	1.38531	2.04593	0.299592
	Height: -2 SDS	49902.2	17761	140208		89961	20350.7	397676		1.80274	1.14581	2.83633	0.46683
FABP+	Height: -3 SDS	67995.3	43434.6	106444		143065	80597.7	253947		2.10404	1.85561	2.38573	0.0644922		0.6584
	Height: -2.5 SDS	54936.5	40691.4	74168.4		131948	93546.3	186113		2.40182	2.29892	2.50932	0.00482344
	Height: -2 SDS	44385.7	25389.2	77595.7		121694	65229	227038		2.74174	2.56917	2.92591	0.0398619
We applied linear mixed-effects regression models for paired data with the interaction term rhGH treatment × height SDS measured at baseline.
Models were adjusted for IGF-1. For FABP+, models were additionally adjusted for osteocalcin. Geometric LS-means are shown, representing the estimated marginal means on the original scale after log-transformation, adjusted for covariates.

## Sheet: Tab. S6 and Tab. S7
TABLE S6- Effect modification of rhGH treatment on the association between Evs and clinical characteristics.									TABLE S7 - Association between Evs and clinical characteristics.
We used linear mixed-effects regression models for paired data with the interaction term rhGH treatment * independent variable.									We used linear mixed-effects regression models for paired data, adjusted for treatment.
∆% is equal to (exp(β)-1)*100 and represents the percentage increase in EVs for each one unit increase in the independent variable.									∆% is equal to (exp(β)-1)*100 and represents the percentage increase in EVs for each one unit increase in the independent variable.
Outcome	Independent variable		∆%	95% CI		P-value	P-value of interaction term		Outcome	Independent variable	∆%	95% CI		P-value
Total EVs	Height, cm	T0	-0.64038	-2.59009	1.34835	0.476611	0.603152		Total EVs	Height, cm	-0.301531	-1.7889	1.20836	0.656176
	Altezza__cm_	T6	-0.253919	-1.61248	1.1234	0.680684				Altezza__cm_
	Height, SDS	T0	5.95508	-62.3663	198.309	0.902641	0.867018			Height, SDS	12.6867	-30.9334	83.856	0.596953
	Altezza_SDS	T6	13.5417	-28.9941	81.5582	0.557192				Altezza_SDS		-30.9334	83.856	0.596953
	Weight, kg	T0	-0.0216202	-2.54653	2.56871	0.984977	0.988948			Weight, kg	-0.0249736	-1.64226	1.6189	0.972789
	Peso__kg_	T6	-0.0345526	-1.50673	1.45963	0.95861				Peso__kg_	-0.0249736	-1.64226	1.6189	0.972789
	Weight, SDS	T0	9.00321	-20.0999	48.707	0.545608	0.536601			Weight, SDS	2.18574	-17.482	26.5411	0.825028
	Peso_SDS	T6	1.48439	-16.8698	23.891	0.871015				Peso_SDS	2.18574	-17.482	26.5411	0.825028
	BMI, kg/m2	T0	1.28771	-6.15445	9.32004	0.71207	0.668962			BMI, kg/m2	0.21842	-4.96669	5.68643	0.927798
	BMI	T6	0.0682015	-4.72372	5.10114	0.975459				BMI	0.21842	-4.96669	5.68643	0.927798
	BMI, SDS	T0	10.5199	-15.7789	45.0306	0.427954	0.408416			BMI, SDS	2.49751	-15.2891	24.0187	0.777805
	BMISDS	T6	1.57463	-14.9748	21.3453	0.84723				BMISDS	2.49751	-15.2891	24.0187	0.777805
	FM, %	T0	0.689986	-1.05665	2.46746	0.399789	0.880085			FM, %	0.650296	-1.02899	2.35808	0.421664
	FATMAS_PERC	T6	0.546696	-1.70199	2.84682	0.601141				FATMAS_PERC	0.650296	-1.02899	2.35808	0.421664
	FM, kg	T0	1.03017	-2.16865	4.33358	0.489711	0.7409			FM, kg	0.83	-2.27	4.03	0.5704
	FATMAS_PERC	T6	0.538768	-2.96069	4.16443	0.739512
	HV, cm/year	T0	-4.77797	-23.1566	17.9963	0.602335	0.531992			HV, cm/year	0.584839	-5.96938	7.5959	0.849842
	VC	T6	1.29642	-5.50132	8.58316	0.673035				VC	0.584839	-5.96938	7.5959	0.849842
	HV, SDS	T0	-2.51842	-23.3052	23.9022	0.810044	0.82861			HV, SDS	-0.500636	-7.18068	6.66016	0.873989
	VC__SDS_	T6	-0.156647	-7.48078	7.74729	0.962345				VC__SDS_	-0.500636	-7.18068	6.66016	0.873989
	Glucose, mg/dl	T0	2.23015	-3.04108	7.78795	0.363959	0.9956			Glucose, mg/dl	2.11346	-0.72072	5.02855	0.131117
	Glicemia	T6	2.21554	-1.01865	5.55541	0.151294				Glicemia	2.11346	-0.72072	5.02855	0.131117
	HbA1C, %	T0	-21.524	-77.1079	169.022	0.669069	0.817278			HbA1C, %	-29.8304	-67.619	52.0574	0.340992
	HbA1C	T6	-30.1044	-68.5789	55.481	0.340375				HbA1C	-29.8304	-67.619	52.0574	0.340992
	Insulin, mU/l	T0	-3.88043	-12.304	5.35222	0.346751	0.24225			Insulin, mU/l	0.594125	-3.06477	4.39113	0.726994
	Insulina	T6	1.00459	-2.90015	5.06635	0.575033				Insulina	0.594125	-3.06477	4.39113	0.726994
	HOMA-IR	T0	-14.9515	-45.5379	32.8124	0.422572	0.315156			HOMA-IR	2.57034	-12.3793	20.0706	0.719663
	homair	T6	4.14412	-11.6479	22.7587	0.578673				homair	2.57034	-12.3793	20.0706	0.719663
	TC, mg/dl	T0	-0.13805	-1.50978	1.25278	0.827455	0.74633			TC, mg/dl	0.0361908	-0.827513	0.907416	0.928549
	Coltotale	T6	0.0381804	-0.802589	0.886076	0.921267				Coltotale	0.0361908	-0.827513	0.907416	0.928549
	HDL-C, mg/dl	T0	-1.35343	-3.17471	0.502096	0.131368	0.152556			HDL-C, mg/dl	-0.295042	-1.41014	0.832669	0.563451
	ColHDL	T6	-0.309444	-1.30953	0.700775	0.501456				ColHDL	-0.295042	-1.41014	0.832669	0.563451
	LDL-C, mg/dl	T0	0.551575	-1.2224	2.35741	0.505469	0.598957			LDL-C, mg/dl	0.185518	-0.684613	1.06327	0.645875
	ColLDL	T6	0.178298	-0.658374	1.02202	0.645099				ColLDL	0.185518	-0.684613	1.06327	0.645875
	TG, mg/dl	T0	-0.319266	-1.98532	1.37511	0.671711	0.370214			TG, mg/dl	0.311451	-0.335348	0.962448	0.308105
	Trigliceridi	T6	0.422072	-0.349699	1.19982	0.239392				Trigliceridi	0.311451	-0.335348	0.962448	0.308105
	RCP, mg/dl	T0	47.5926	-32.4195	222.335	0.286121	0.835367			RCP, mg/dl	43.8751	-36.7002	227.016	0.337595
	PCR	T6	90.4297	-90.7449	3818.21	0.639059				PCR	43.8751	-36.7002	227.016	0.337595
	IGF-I, mcg/l	T0	-0.225855	-0.669681	0.219954	0.276684	0.417757			IGF-I, mcg/l	-0.0573651	-0.166693	0.0520825	0.264798
	IGF_I	T6	-0.0632576	-0.174723	0.0483325	0.227846				IGF_I	-0.0573651	-0.166693	0.0520825	0.264798
	osteocalcin, mcg/l	T0	-0.367655	-1.57642	0.855956	0.513968	0.340924			osteocalcin, mcg/l	0.157187	-0.244414	0.560406	0.398598
	oSTEOCALCINA	T6	0.124455	-0.289838	0.540469	0.515304				oSTEOCALCINA	0.157187	-0.244414	0.560406	0.398598
CD62E+	Height, cm	T0	-1.4473	-4.67309	1.88764	0.341987	0.79543		CD62E+	Height, cm	-1.14279	-3.20694	0.965374	0.244695
	Altezza__cm_	T6	-1.01516	-3.14323	1.15967	0.310532				Altezza__cm_	-1.14279	-3.20694	0.965374	0.244695
	Height, SDS	T0	-24.8974	-88.2772	381.148	0.731867	0.632147			Height, SDS	5.87046	-55.5932	152.407	0.885198
	Altezza_SDS	T6	13.6649	-51.7088	167.538	0.739339				Altezza_SDS	5.87046	-55.5932	152.407	0.885198
	Weight, kg	T0	-0.30726	-4.58471	4.16194	0.875494	0.936052			Weight, kg	-0.450512	-2.95423	2.1178	0.69393
	Peso__kg_	T6	-0.471545	-2.89845	2.01602	0.670601				Peso__kg_	-0.450512	-2.95423	2.1178	0.69393
	Weight, SDS	T0	15.0057	-32.6714	96.4442	0.56393	0.808602			Weight, SDS	9.37709	-21.0065	51.4472	0.546598
	Peso_SDS	T6	7.8311	-22.8789	50.77	0.618186				Peso_SDS	9.37709	-21.0065	51.4472	0.546598
	BMI, kg/m2	T0	2.00114	-10.6128	16.395	0.738358	0.770068			BMI, kg/m2	0.534109	-7.44147	9.19693	0.886396
	BMI	T6	0.110094	-7.86829	8.77938	0.976394				BMI	0.534109	-7.44147	9.19693	0.886396
	BMI, SDS	T0	23.4743	-21.7331	94.7938	0.317495	0.477203			BMI, SDS	9.37344	-18.2722	46.3706	0.503339
	BMISDS	T6	4.52608	-22.7662	41.4627	0.744686				BMISDS	9.37344	-18.2722	46.3706	0.503339
	FM, %	T0	1.45393	-1.70297	4.71222	0.323441	0.639401			FM, %	1.08094	-1.61416	3.84986	0.396208
	FATMAS_PERC	T6	0.417704	-3.61415	4.61821	0.820582				FATMAS_PERC	1.08094	-1.61416	3.84986	0.396208
	FM, kg	T0	1.71372	-3.95478	7.71678	0.514142	0.6982			FM, kg	1.05	-3.7	6.04	0.6358
	FATMAS_PERC	T6	0.366081	-5.55688	6.6605	0.893361
	HV, cm/year	T0	22.6476	-17.4097	82.1332	0.266079	0.224611			HV, cm/year	-0.269164	-12.1796	13.2566	0.963343
	VC	T6	-2.92476	-14.9559	10.8084	0.603731				VC	-0.269164	-12.1796	13.2566	0.963343
	HV, SDS	T0	16.2188	-26.756	84.4083	0.47394	0.648291			HV, SDS	6.45106	-6.70692	21.4648	0.314872
	VC__SDS_	T6	5.3228	-8.45479	21.1739	0.418177				VC__SDS_	6.45106	-6.70692	21.4648	0.314872
	Glucose, mg/dl	T0	-2.52391	-10.9448	6.6932	0.531959	0.267056			Glucose, mg/dl	2.04051	-0.379187	4.51898	0.0879021
	Glicemia	T6	2.54925	0.0838722	5.07535	0.0444499				Glicemia	2.04051	-0.379187	4.51898	0.0879021
	HbA1C, %	T0	-10.3509	-91.6571	863.327	0.918398	0.419214			HbA1C, %	87.7446	-49.5007	597.99	0.313833
	HbA1C	T6	126.151	-42.2021	784.885	0.206003				HbA1C	87.7446	-49.5007	597.99	0.313833
	Insulin, mU/l	T0	-8.05319	-22.502	9.08949	0.290324	0.348366			Insulin, mU/l	-1.63155	-8.4026	5.64002	0.620635
	Insulina	T6	-0.562014	-7.79318	7.23624	0.867631				Insulina	-1.63155	-8.4026	5.64002	0.620635
	HOMA-IR	T0	-45.9295	-73.5786	10.6533	0.0825665	0.083083			HOMA-IR	-1.17221	-15.6213	15.7511	0.866105
	homair	T6	3.13309	-10.7085	19.1204	0.625176				homair	-1.17221	-15.6213	15.7511	0.866105
	TC, mg/dl	T0	1.80731	-0.17173	3.82558	0.0687354	0.0209222			TC, mg/dl	-0.378562	-1.82606	1.09028	0.570371
	Coltotale	T6	-0.679277	-1.96157	0.619789	0.262874				Coltotale	-0.378562	-1.82606	1.09028	0.570371
	HDL-C, mg/dl	T0	1.11285	-2.44728	4.80289	0.496964	0.488331			HDL-C, mg/dl	0.105073	-1.72338	1.96754	0.899108
	ColHDL	T6	-0.0475523	-1.7722	1.70738	0.951332				ColHDL	0.105073	-1.72338	1.96754	0.899108
	LDL-C, mg/dl	T0	2.05859	-0.769093	4.96685	0.133534	0.0470208			LDL-C, mg/dl	-0.682528	-2.03571	0.689344	0.284848
	ColLDL	T6	-0.829379	-2.08968	0.447142	0.172244				ColLDL	-0.682528	-2.03571	0.689344	0.284848
	TG, mg/dl	T0	-0.881936	-3.89153	2.22191	0.525873	0.316933			TG, mg/dl	0.376565	-0.983046	1.75485	0.557127
	Trigliceridi	T6	0.664685	-0.837982	2.19012	0.339422				Trigliceridi	0.376565	-0.983046	1.75485	0.557127
	RCP, mg/dl	T0	59.6953	-62.3006	576.471	0.476145	0.731895			RCP, mg/dl	64.536	-65.4749	684.127	0.48402
	PCR	T6	253.619	-97.8817	58931.8	0.584949				PCR	64.536	-65.4749	684.127	0.48402
	IGF-I, mcg/l	T0	-0.426041	-1.2085	0.362618	0.247338	0.396836			IGF-I, mcg/l	-0.128368	-0.321661	0.0652992	0.167179
	IGF_I	T6	-0.11406	-0.307682	0.0799378	0.212036				IGF_I	-0.128368	-0.321661	0.0652992	0.167179
	osteocalcin, mcg/l	T0	-1.32301	-3.51915	0.923125	0.20955	0.315693			osteocalcin, mcg/l	-0.321034	-1.09011	0.454022	0.372519
	oSTEOCALCINA	T6	-0.229576	-0.990456	0.537152	0.508343				oSTEOCALCINA	-0.321034	-1.09011	0.454022	0.372519
CD14+	Height, cm	T0	-0.27224	-1.89351	1.37582	0.711943	0.0501037		CD14+	Height, cm	-0.545037	-2.39042	1.33524	0.520709
	Altezza__cm_	T6	-1.81238	-3.83022	0.247797	0.0768262				Altezza__cm_	-0.545037	-2.39042	1.33524	0.520709
	Height, SDS	T0	-3.36454	-57.1535	117.95	0.926875	0.503249			Height, SDS	-13.5711	-58.6242	80.5393	0.67749
	Altezza_SDS	T6	-24.6376	-67.8825	76.8346	0.475621				Altezza_SDS	-13.5711	-58.6242	80.5393	0.67749
	Weight, kg	T0	0.161514	-1.84836	2.21254	0.860024	0.0203271			Weight, kg	-0.352418	-2.75106	2.10539	0.748356
	Peso__kg_	T6	-1.76379	-3.95575	0.478188	0.107357				Peso__kg_	-0.352418	-2.75106	2.10539	0.748356
	Weight, SDS	T0	9.63884	-13.0677	38.2763	0.39976	0.0222013			Weight, SDS	11.4788	-15.2541	46.6444	0.394894
	Peso_SDS	T6	-15.4857	-38.0466	15.2911	0.256564				Peso_SDS	11.4788	-15.2541	46.6444	0.394894
	BMI, kg/m2	T0	1.1806	-4.58142	7.29058	0.663745	0.0182162			BMI, kg/m2	1.39576	-5.53264	8.83231	0.667243
	BMI	T6	-5.21174	-12.0117	2.11368	0.139633				BMI	1.39576	-5.53264	8.83231	0.667243
	BMI, SDS	T0	8.31526	-11.2838	32.2441	0.396801	0.0166319			BMI, SDS	11.6197	-11.6345	40.9934	0.315134
	BMISDS	T6	-15.0187	-34.903	10.9393	0.205617				BMISDS	11.6197	-11.6345	40.9934	0.315134
	FM, %	T0	0.789439	-0.558215	2.15536	0.223351	0.490989			FM, %	0.948132	-0.347777	2.26089	0.132211
	FATMAS_PERC	T6	-0.270265	-4.08423	3.69535	0.880757				FATMAS_PERC	0.948132	-0.347777	2.26089	0.132211
	FM, kg	T0	0.936079	-1.50073	3.43318	0.416135	0.1041			FM, kg	1.61	-0.84	4.13	0.1697
	FATMAS_PERC	T6	-2.62866	-8.00005	3.05634	0.320695
	HV, cm/year	T0	-2.84788	-15.1568	11.2468	0.633287	0.611428			HV, cm/year	-5.13148	-12.5691	2.9388	0.18357
	VC	T6	-6.6017	-16.2648	4.1765	0.186233				VC	-5.13148	-12.5691	2.9388	0.18357
	HV, SDS	T0	-4.4046	-19.6794	13.775	0.564722	0.880212			HV, SDS	-3.63979	-12.5855	6.22142	0.420414
	VC__SDS_	T6	-3.02796	-14.6448	10.1699	0.590912				VC__SDS_	-3.63979	-12.5855	6.22142	0.420414
	Glucose, mg/dl	T0	3.09681	-0.796613	7.14304	0.0875362	0.444691			Glucose, mg/dl	2.7019	-0.788611	6.31522	0.114031
	Glicemia	T6	0.861724	-5.83717	8.03719	0.778462				Glicemia	2.7019	-0.788611	6.31522	0.114031
	HbA1C, %	T0	-1.57042	-64.1717	170.412	0.972656	0.7758			HbA1C, %	-3.94357	-63.5496	153.134	0.930148
	HbA1C	T6	-17.7528	-81.7446	270.554	0.776403				HbA1C	-3.94357	-63.5496	153.134	0.930148
	Insulin, mU/l	T0	1.22805	-5.5166	8.45417	0.693835	0.325362			Insulin, mU/l	-0.612533	-5.81204	4.87401	0.81125
	Insulina	T6	-2.3494	-8.59477	4.3227	0.433797				Insulina	-0.612533	-5.81204	4.87401	0.81125
	HOMA-IR	T0	9.40331	-26.3481	62.5089	0.594115	0.438798			HOMA-IR	-0.0794237	-21.8801	27.805	0.994558
	homair	T6	-5.26413	-29.8022	27.8513	0.684477				homair	-0.0794237	-21.8801	27.805	0.994558
	TC, mg/dl	T0	-0.27655	-1.37163	0.830685	0.584792	0.918077			TC, mg/dl	-0.236101	-1.3204	0.860108	0.645491
	Coltotale	T6	-0.211958	-1.73618	1.33591	0.761968				Coltotale	-0.236101	-1.3204	0.860108	0.645491
	HDL-C, mg/dl	T0	-1.06072	-2.59889	0.501739	0.156108	0.783276			HDL-C, mg/dl	-1.17032	-2.66239	0.344626	0.113671
	ColHDL	T6	-1.2462	-2.81668	0.349659	0.109613				ColHDL	-1.17032	-2.66239	0.344626	0.113671
	LDL-C, mg/dl	T0	0.0413878	-1.38794	1.49143	0.950119	0.593484			LDL-C, mg/dl	0.213092	-1.09493	1.53841	0.734671
	ColLDL	T6	0.390686	-1.14213	1.94727	0.584374				ColLDL	0.213092	-1.09493	1.53841	0.734671
	TG, mg/dl	T0	-0.0196032	-1.26289	1.23933	0.971706	0.0357256			TG, mg/dl	1.15245	0.307978	2.00404	0.0115528
	Trigliceridi	T6	1.48842	0.742793	2.23957	0.0018476				Trigliceridi	1.15245	0.307978	2.00404	0.0115528
	RCP, mg/dl	T0	34.3477	-26.7964	146.563	0.301496	0.389143			RCP, mg/dl	55.6357	-6.99319	160.438	0.0828961
	PCR	T6	-81.8503	-99.9164	3841.71	0.493893				PCR	55.6357	-6.99319	160.438	0.0828961
	IGF-I, mcg/l	T0	-0.11201	-0.479598	0.256935	0.505348	0.774465			IGF-I, mcg/l	-0.15055	-0.302767	0.00190072	0.052428
	IGF_I	T6	-0.157965	-0.313861	-0.00182454	0.0479096				IGF_I	-0.15055	-0.302767	0.00190072	0.052428
	osteocalcin, mcg/l	T0	-0.148723	-1.18683	0.900292	0.755919	0.758515			osteocalcin, mcg/l	-0.0541698	-0.759148	0.655816	0.872437
	oSTEOCALCINA	T6	-0.0111614	-0.763099	0.746474	0.974172				oSTEOCALCINA	-0.0541698	-0.759148	0.655816	0.872437
SCG+	Height, cm	T0	-1.28653	-4.54103	2.07892	0.399132	0.490028		SCG+	Height, cm	-0.625254	-3.44005	2.2716	0.628648
	Altezza__cm_	T6	0.0626215	-3.27856	3.51922	0.967139				Altezza__cm_	-0.625254	-3.44005	2.2716	0.628648
	Height, SDS	T0	-29.0911	-88.9142	353.56	0.681206	0.786735			Height, SDS	-16.8589	-74.5963	172.104	0.735535
	Altezza_SDS	T6	-9.16187	-74.4656	223.154	0.866058				Altezza_SDS	-16.8589	-74.5963	172.104	0.735535
	Weight, kg	T0	-0.659459	-4.87012	3.73757	0.733776	0.653172			Weight, kg	-0.0131703	-3.29087	3.37561	0.992966
	Peso__kg_	T6	0.381087	-3.20743	4.10264	0.815693				Peso__kg_	-0.0131703	-3.29087	3.37561	0.992966
	Weight, SDS	T0	9.08162	-36.5833	87.6288	0.721542	0.854159			Weight, SDS	6.43012	-30.9312	64.0013	0.750946
	Peso_SDS	T6	3.22858	-37.3759	70.1603	0.887171				Peso_SDS	6.43012	-30.9312	64.0013	0.750946
	BMI, kg/m2	T0	0.728846	-11.7852	15.0182	0.902724	0.958705			BMI, kg/m2	1.09346	-9.09296	12.4213	0.820379
	BMI	T6	1.11097	-10.4565	14.1727	0.839228				BMI	1.09346	-9.09296	12.4213	0.820379
	BMI, SDS	T0	12.9718	-30.1948	82.8321	0.575696	0.757922			BMI, SDS	9.21611	-26.2444	61.7255	0.621826
	BMISDS	T6	4.14388	-33.4138	62.8858	0.83958				BMISDS	9.21611	-26.2444	61.7255	0.621826
	FM, %	T0	-0.700353	-3.90788	2.61424	0.635519	0.228719			FM, %	0.0189673	-3.20413	3.34939	0.989924
	FATMAS_PERC	T6	2.68309	-2.84183	8.52218	0.302427				FATMAS_PERC	0.0189673	-3.20413	3.34939	0.989924
	FM, kg	T0	-0.193515	-5.89387	5.85213	0.94141	0.3965			FM, kg	0.89	-4.69	6.8	0.7314
	FATMAS_PERC	T6	3.50048	-4.90278	12.6463	0.376781					-0.0189637	-3.24084	3.31019	0.989924
	HV, cm/year	T0	-8.54124	-37.8686	34.6292	0.608816	0.590964			HV, cm/year	-0.809905	-16.7807	18.2259	0.921519
	VC	T6	1.52535	-16.9226	24.0698	0.866126				VC	-0.809905	-16.7807	18.2259	0.921519
	HV, SDS	T0	6.74882	-32.2421	68.1769	0.748201	0.507252			HV, SDS	-5.38549	-21.4923	14.0258	0.527672
	VC__SDS_	T6	-7.9502	-25.217	13.3034	0.384646				VC__SDS_	-5.38549	-21.4923	14.0258	0.527672
	Glucose, mg/dl	T0	3.49599	-5.70426	13.5939	0.418623	0.83718			Glucose, mg/dl	3.99323	-2.28059	10.6698	0.195577
	Glicemia	T6	4.78748	-4.63221	15.1376	0.279112				Glicemia	3.99323	-2.28059	10.6698	0.195577
	HbA1C, %	T0	-91.7843	-99.7002	125.178	0.106211	0.871266			HbA1C, %	-94.8824	-99.2124	-66.7491	0.00571771
	HbA1C	T6	-92.9781	-99.6904	59.2346	0.079777				HbA1C	-94.8824	-99.2124	-66.7491	0.00571771
	Insulin, mU/l	T0	-6.32786	-21.5717	11.8789	0.420726	0.566119			Insulin, mU/l	-2.97871	-11.9095	6.85749	0.511645
	Insulina	T6	-1.33581	-11.7208	10.2709	0.787576				Insulina	-2.97871	-11.9095	6.85749	0.511645
	HOMA-IR	T0	-22.5718	-67.0313	81.8428	0.508921	0.595177			HOMA-IR	-9.11017	-40.6474	39.1845	0.631535
	homair	T6	-3.0327	-40.082	56.9255	0.884093				homair	-9.11017	-40.6474	39.1845	0.631535
	TC, mg/dl	T0	-0.373637	-2.83796	2.15319	0.739747	0.770426			TC, mg/dl	-0.16818	-2.00828	1.70647	0.844671
	Coltotale	T6	0.0211474	-2.13192	2.22158	0.982708				Coltotale	-0.16818	-2.00828	1.70647	0.844671
	HDL-C, mg/dl	T0	-1.3447	-4.79941	2.23539	0.407211	0.14585			HDL-C, mg/dl	0.567482	-1.85362	3.04831	0.608443
	ColHDL	T6	1.14842	-1.20147	3.5542	0.295787				ColHDL	0.567482	-1.85362	3.04831	0.608443
	LDL-C, mg/dl	T0	0.677222	-2.54998	4.0113	0.646477	0.467335			LDL-C, mg/dl	-0.186567	-2.21637	1.88537	0.84416
	ColLDL	T6	-0.504494	-2.64955	1.68783	0.608018				ColLDL	-0.186567	-2.21637	1.88537	0.84416
	TG, mg/dl	T0	-1.34361	-4.57141	1.99336	0.375252	0.2698			TG, mg/dl	-0.0479988	-1.89856	1.83747	0.957111
	Trigliceridi	T6	0.717347	-1.74224	3.2385	0.522874				Trigliceridi	-0.0479988	-1.89856	1.83747	0.957111
	RCP, mg/dl	T0	29.2474	-70.3567	463.531	0.698513	0.570902			RCP, mg/dl	32.4534	-73.5087	562.252	0.698035
	PCR	T6	760.3	-99.5037	1.49119e+06	0.52469				PCR	32.4534	-73.5087	562.252	0.698035
	IGF-I, mcg/l	T0	-0.53625	-1.29888	0.232273	0.146013	0.213019			IGF-I, mcg/l	-0.085852	-0.40286	0.232165	0.560418
	IGF_I	T6	-0.0414178	-0.361951	0.280146	0.773765				IGF_I	-0.085852	-0.40286	0.232165	0.560418
	osteocalcin, mcg/l	T0	-1.51898	-3.67184	0.682003	0.149142	0.267805			osteocalcin, mcg/l	-0.438777	-1.52368	0.658083	0.392431
	oSTEOCALCINA	T6	-0.209435	-1.34697	0.941216	0.684606				oSTEOCALCINA	-0.438777	-1.52368	0.658083	0.392431
CD42a+	Height, cm	T0	-2.33538	-4.40631	-0.219598	0.0345456	0.287899		CD42a+	Height, cm	-1.99474	-4.19464	0.25568	0.0749818
	Altezza__cm_	T6	-1.23915	-3.69723	1.28167	0.287205				Altezza__cm_	-1.99474	-4.19464	0.25568	0.0749818
	Height, SDS	T0	-72.0512	-92.9188	10.3104	0.0627067	0.595935			Height, SDS	-76.6124	-90.2903	-43.6665	0.0040658
	Altezza_SDS	T6	-76.6605	-92.1587	-30.5303	0.0144548				Altezza_SDS	-76.6124	-90.2903	-43.6665	0.0040658
	Weight, kg	T0	-1.58586	-4.79457	1.731	0.299372	0.635034			Weight, kg	-1.14785	-3.92396	1.70847	0.379524
	Peso__kg_	T6	-0.966576	-3.64258	1.78374	0.438288				Peso__kg_	-1.14785	-3.92396	1.70847	0.379524
	Weight, SDS	T0	-3.83551	-37.6838	48.3981	0.843041	0.461865			Weight, SDS	-12.1699	-39.756	28.0482	0.461968
	Peso_SDS	T6	-14.9738	-40.9426	22.414	0.340793				Peso_SDS	-12.1699	-39.756	28.0482	0.461968
	BMI, kg/m2	T0	-1.48187	-11.4041	9.55164	0.75621	0.794491			BMI, kg/m2	-2.10348	-10.752	7.38307	0.616815
	BMI	T6	-2.56607	-11.009	6.67784	0.529779				BMI	-2.10348	-10.752	7.38307	0.616815
	BMI, SDS	T0	4.21759	-28.9232	52.8108	0.812862	0.362158			BMI, SDS	-5.11436	-32.251	32.8918	0.736936
	BMISDS	T6	-9.47062	-34.548	25.2149	0.505288				BMISDS	-5.11436	-32.251	32.8918	0.736936
	FM, %	T0	0.458856	-2.05656	3.03888	0.6951	0.946856			FM, %	0.484407	-2.07913	3.11506	0.689402
	FATMAS_PERC	T6	0.343806	-3.95386	4.83377	0.864388				FATMAS_PERC	0.484407	-2.07913	3.11506	0.689402
	FM, kg	T0	0.181104	-4.35971	4.9375	0.931831	0.9388			FM, kg	0.23	-4.52	5.22	0.9172
	FATMAS_PERC	T6	0.380437	-6.2882	7.52363	0.903412
	HV, cm/year	T0	2.99761	-21.1837	34.5979	0.803727	0.783009			HV, cm/year	-0.0379077	-10.8427	12.0763	0.994279
	VC	T6	-0.696024	-13.1325	13.5209	0.90697				VC	-0.0379077	-10.8427	12.0763	0.994279
	HV, SDS	T0	16.0271	-5.06198	41.8008	0.118013	0.0242122			HV, SDS	-3.70937	-14.5415	8.49576	0.491859
	VC__SDS_	T6	-11.8167	-21.7965	-0.563223	0.0423577				VC__SDS_	-3.70937	-14.5415	8.49576	0.491859
	Glucose, mg/dl	T0	1.5546	-5.93937	9.64562	0.650909	0.523877			Glucose, mg/dl	2.76957	-2.24602	8.0425	0.261941
	Glicemia	T6	4.09971	-1.93838	10.5096	0.156669				Glicemia	2.76957	-2.24602	8.0425	0.261941
	HbA1C, %	T0	-54.9694	-91.2605	132.022	0.299469	0.586622			HbA1C, %	-50.0552	-87.6362	101.757	0.308692
	HbA1C	T6	-32.3919	-86.923	249.533	0.605877				HbA1C	-50.0552	-87.6362	101.757	0.308692
	Insulin, mU/l	T0	-7.54307	-17.312	3.38005	0.143151	0.211313			Insulin, mU/l	-2.8188	-9.7147	4.6038	0.416002
	Insulina	T6	-0.867625	-8.51941	7.42419	0.808873				Insulina	-2.8188	-9.7147	4.6038	0.416002
	HOMA-IR	T0	-26.0942	-58.0812	30.3012	0.244379	0.285291			HOMA-IR	-8.35237	-33.7046	26.6948	0.561328
	homair	T6	-2.08309	-31.015	38.9827	0.891041				homair	-8.35237	-33.7046	26.6948	0.561328
	TC, mg/dl	T0	-0.155987	-2.03794	1.76212	0.858127	0.634943			TC, mg/dl	0.107037	-1.42592	1.66383	0.883627
	Coltotale	T6	0.218764	-1.38304	1.84659	0.767915				Coltotale	0.107037	-1.42592	1.66383	0.883627
	HDL-C, mg/dl	T0	-2.30424	-4.73606	0.189668	0.0657107	0.174322			HDL-C, mg/dl	-1.2505	-3.25533	0.795882	0.1969
	ColHDL	T6	-1.0126	-2.8671	0.877304	0.252138				ColHDL	-1.2505	-3.25533	0.795882	0.1969
	LDL-C, mg/dl	T0	1.06489	-1.32271	3.51026	0.345517	0.760248			LDL-C, mg/dl	0.825374	-0.731269	2.40643	0.272339
	ColLDL	T6	0.771258	-0.770761	2.33724	0.291714				ColLDL	0.825374	-0.731269	2.40643	0.272339
	TG, mg/dl	T0	-0.311073	-2.86337	2.30828	0.786537	0.222611			TG, mg/dl	0.95617	-0.125744	2.0498	0.0774385
	Trigliceridi	T6	1.29315	0.00363824	2.5993	0.049498				Trigliceridi	0.95617	-0.125744	2.0498	0.0774385
	RCP, mg/dl	T0	23.3217	-61.6779	296.853	0.693087	0.870791			RCP, mg/dl	18.7569	-63.1296	282.507	0.743687
	PCR	T6	82.9299	-99.5091	68061.7	0.821904				PCR	18.7569	-63.1296	282.507	0.743687
	IGF-I, mcg/l	T0	-0.433753	-1.04265	0.178892	0.140591	0.261336			IGF-I, mcg/l	-0.0953387	-0.356748	0.166757	0.434929
	IGF_I	T6	-0.10402	-0.344444	0.136983	0.348701				IGF_I	-0.0953387	-0.356748	0.166757	0.434929
	osteocalcin, mcg/l	T0	-0.399683	-2.18704	1.42033	0.628828	0.664562			osteocalcin, mcg/l	-0.0585605	-0.881953	0.771672	0.878393
	oSTEOCALCINA	T6	-0.0711147	-0.899849	0.764549	0.850949				oSTEOCALCINA	-0.0585605	-0.881953	0.771672	0.878393
FABP+	Height, cm	T0	-1.82924	-3.24316	-0.394654	0.0188567	0.372141		FABP+	Height, cm	-2.00424	-3.50367	-0.481509	0.016353
	Altezza__cm_	T6	-2.69732	-4.84985	-0.496099	0.0225318				Altezza__cm_	-2.00424	-3.50367	-0.481509	0.016353
	Height, SDS	T0	-28.6347	-73.547	92.5301	0.460263	0.165396			Height, SDS	-30.5877	-73.0781	78.9644	0.425058
	Altezza_SDS	T6	-59.9798	-88.3484	37.4595	0.130823				Altezza_SDS	-30.5877	-73.0781	78.9644	0.425058
	Weight, kg	T0	-1.2396	-3.50359	1.0775	0.250623	0.239808			Weight, kg	-1.78478	-4.05066	0.534613	0.113592
	Peso__kg_	T6	-2.56779	-5.01231	-0.0603676	0.0458852				Peso__kg_	-1.78478	-4.05066	0.534613	0.113592
	Weight, SDS	T0	-0.138191	-26.5206	35.7168	0.99215	0.127896			Weight, SDS	-3.67574	-31.0954	34.6552	0.808075
	Peso_SDS	T6	-20.5116	-47.1277	19.5032	0.236911				Peso_SDS	-3.67574	-31.0954	34.6552	0.808075
	BMI, kg/m2	T0	-0.788616	-8.04567	7.04117	0.817975	0.136677			BMI, kg/m2	-2.10639	-9.96072	6.43308	0.578843
	BMI	T6	-6.18541	-14.4185	2.83972	0.149253				BMI	-2.10639	-9.96072	6.43308	0.578843
	BMI, SDS	T0	4.26956	-20.5003	36.757	0.737853	0.102993			BMI, SDS	1.72834	-24.8436	37.695	0.902432
	BMISDS	T6	-16.1756	-40.9521	18.997	0.287071				BMISDS	1.72834	-24.8436	37.695	0.902432
	FM, %	T0	0.943948	-0.889104	2.8109	0.282626	0.339836			FM, %	1.29358	-0.561649	3.18343	0.150079
	FATMAS_PERC	T6	-0.704833	-5.13238	3.92935	0.736532				FATMAS_PERC	1.29358	-0.561649	3.18343	0.150079
	FM, kg	T0	0.767949	-2.70599	4.36593	0.634747	0.2196			FM, kg	1.9	-1.99	5.95	0.3007
	FATMAS_PERC	T6	-2.52719	-9.35474	4.81463	0.449327
	HV, cm/year	T0	6.77657	-5.50981	20.6605	0.247601	0.0151587			HV, cm/year	-6.39947	-15.2201	3.33893	0.168682
	VC	T6	-12.1624	-19.3512	-4.3327	0.0085081				VC	-6.39947	-15.2201	3.33893	0.168682
	HV, SDS	T0	11.6272	-0.72265	25.5133	0.0613337	0.00439389			HV, SDS	-2.94411	-14.0964	9.65598	0.595579
	VC__SDS_	T6	-15.7666	-25.3839	-4.90962	0.0121361				VC__SDS_	-2.94411	-14.0964	9.65598	0.595579
	Glucose, mg/dl	T0	0.896711	-4.02444	6.0702	0.684086	0.672206			Glucose, mg/dl	0.554704	-3.74508	5.04656	0.789109
	Glicemia	T6	-0.53521	-7.78154	7.28052	0.872065				Glicemia	0.554704	-3.74508	5.04656	0.789109
	HbA1C, %	T0	-18.5105	-75.9013	175.555	0.714153	0.882955			HbA1C, %	-19.3198	-75.0412	160.801	0.699881
	HbA1C	T6	-27.1953	-88.5552	363.137	0.708463				HbA1C	-19.3198	-75.0412	160.801	0.699881
	Insulin, mU/l	T0	-5.90074	-11.651	0.223831	0.0568622	0.570056			Insulin, mU/l	-6.80722	-11.2266	-2.16784	0.00747201
	Insulina	T6	-7.65466	-13.3003	-1.64139	0.0196719				Insulina	-6.80722	-11.2266	-2.16784	0.00747201
	HOMA-IR	T0	-21.3782	-44.8715	12.1269	0.151102	0.773868			HOMA-IR	-23.8031	-39.8188	-3.52513	0.0271509
	homair	T6	-25.0722	-44.2668	0.733007	0.0544431				homair	-23.8031	-39.8188	-3.52513	0.0271509
	TC, mg/dl	T0	0.26922	-1.08505	1.64203	0.668699	0.952311			TC, mg/dl	0.274668	-1.0738	1.64152	0.668728
	Coltotale	T6	0.226164	-1.61226	2.09894	0.791073				Coltotale	0.274668	-1.0738	1.64152	0.668728
	HDL-C, mg/dl	T0	-0.646753	-2.75375	1.5059	0.508081	0.55924			HDL-C, mg/dl	-0.503367	-2.67598	1.71775	0.616989
	ColHDL	T6	-0.153875	-2.44129	2.18717	0.883138				ColHDL	-0.503367	-2.67598	1.71775	0.616989
	LDL-C, mg/dl	T0	0.812395	-0.88518	2.53904	0.314031	0.59258			LDL-C, mg/dl	0.686901	-0.893004	2.29199	0.371755
	ColLDL	T6	0.402319	-1.44575	2.28505	0.641143				ColLDL	0.686901	-0.893004	2.29199	0.371755
	TG, mg/dl	T0	-0.511351	-2.07431	1.07655	0.473815	0.473186			TG, mg/dl	-0.150387	-1.29095	1.00336	0.780865
	Trigliceridi	T6	0.26335	-1.64345	2.20712	0.755806				Trigliceridi	-0.150387	-1.29095	1.00336	0.780865
	RCP, mg/dl	T0	20.4817	-48.3826	181.22	0.63304	0.238034			RCP, mg/dl	69.0078	-18.5572	250.72	0.136024
	PCR	T6	-95.0477	-99.9904	2466.15	0.30826				PCR	69.0078	-18.5572	250.72	0.136024
	IGF-I, mcg/l	T0	-0.38502	-0.739915	-0.0288556	0.0374634	0.152708			IGF-I, mcg/l	-0.222513	-0.458455	0.0139893	0.0630174
	IGF_I	T6	-0.120367	-0.374775	0.13469	0.309279				IGF_I	-0.222513	-0.458455	0.0139893	0.0630174
	osteocalcin, mcg/l	T0	-0.844092	-2.03113	0.357329	0.14479	0.888168			osteocalcin, mcg/l	-0.899645	-1.47742	-0.318482	0.00593224
	oSTEOCALCINA	T6	-0.91765	-1.50063	-0.331218	0.0065796				oSTEOCALCINA	-0.899645	-1.47742	-0.318482	0.00593224
